# Supplementary material for: Cost-Efficient Expression of Human Cardiac Myosin Heavy Chain in C2C12 Cells with a Non-Viral Transfection Reagent
Source: Int J Mol Sci. 2024 Jun 19;25(12):6747. doi: 10.3390/ijms25126747 (PMC11203843; doi:10.3390/ijms25126747)
Supplement: Supplementary file 1 [file ijms-25-06747-s001.zip]

Archive with 3 entries (3 files):
- Berg et al - Movie S1.avi
- Berg et al Movie S2.avi
- Berg et al Supplemental information - updated in proof.pdf
